# Supplementary material for: Educational significance and challenges of conducting the objective structured clinical examination twice for midwifery students before and after clinical training: A longitudinal single university study during 2014–2019 in Japan
Source: PLoS One. 2022 Dec 1;17(12):e0278638. doi: 10.1371/journal.pone.0278638 (PMC9714879; doi:10.1371/journal.pone.0278638)
Supplement: S1 File — Dataset. (XLSX) [file pone.0278638.s001.xlsx]

## Sheet: 回復済み_Sheet1
		OSCE-1	OSCE-1	OSCE-1	OSCE-1	OSCE-1	OSCE-1	OSCE-1	OSCE-1	OSCE-1	OSCE-1	OSCE-1	OSCE-1	OSCE-1	OSCE-1	OSCE-1	OSCE-1	OSCE-1	OSCE-1	OSCE-1	OSCE-1	OSCE-1	OSCE-1	OSCE-1	OSCE-1	OSCE-1	OSCE-1	OSCE-1	OSCE-1	OSCE-1	OSCE-1	OSCE-1	OSCE-1	OSCE-1	OSCE-1	OSCE-1	OSCE-1	OSCE-1	OSCE-1	OSCE-1	OSCE-1	OSCE-1	OSCE-1	OSCE-1	OSCE-1	OSCE -2	OSCE -2	OSCE -2	OSCE -2
		June	June	June	June	June	June	June	June	June	June	June	June	June	June	June	June	June	June	June	June	June	June	June	June	June	June	June	June	June	June	June	June	June	June	June	June	June	June	June	June	June	June	June	June	Feb	Feb	Feb	Feb
		Overall	Part 1	Part 1	Part 1	Part 1	Part 1	Part 1	Part 1	Part 1	Part 1	Part 1	Part 1	Part 1	Part 1	Part 1	Part 1	Part 1	Part 1	Part 1	Part 1	Part 1	Pat2	Pat2	Pat2	Pat2	Pat2	Pat2	Pat2	Pat2	Pat2	Pat2	Pat2	Pat2	Pat2	Pat2	Pat2	Pat2	Pat2	Pat2	Pat2	Pat2	Pat2	Pat2	Pat2	Overall	Part 1	Part 1	Part 1
Year	Case No.	Part 1+Part 2 Overall①	Teacher 1	Teacher 2	Q1①	Q2①	Q3①	Q4①	Q5①	Q6①	Q7①	Q8①	Q9①	Q10①	Q11①	Q12①	Q13①	Q14①	Q15①	Q16①	Q17①	Part1 overall①	Teacher 1	Teacher 2	Q18①	Q19①	Q20①	Q21①	Q22①	Q23①	Q24①	Q25①	Q26①	Q27①	Q28①	Q29①	Q30①	Q31①	Q32①	Q33①	Q34①	Q35①	Q36①	Q37①	Part2 Oveall①	Overall②	Teacher 1	Teacher 2	Q1②
2014	1	24	E	A	0.5	1	0.5	0	0	0	0	1	0.5	0	1	1	1	0	1	1	0.5	9	E	A	0	1	0.5	1	1	0	0	1	1	0.5	0.5	1	1	1	1	1	1	1	0.5	1	15	16	D	A	0.5
2014	2	15.5	E	A	1	1	0	0.5	0	0.5	0	0	0	0	1	1	1	0.5	1	1	0	8.5	E	A	0	1	0	0	0.5	0	0	0	0.5	0	1	0	1	0.5	0	1	1	0	0	0.5	7	16.5	D	A	1
2014	3	12.5	C	A	0	1	0.5	0.5	0	0	0	0	0	0	0	0.5	0	0.5	0.5	0.5	0	4	C	A	0	0.5	0.5	0	1	0.5	0	1	0	0	0	0	0.5	0.5	1	1	0.5	1	0	0.5	8.5	11.5	D	A	0
2014	4	15.5	C	A	1	1	0.5	0	0	0	0	0	0	0	0	1	0	0.5	1	0.5	0	5.5	C	A	0	0.5	0	0.5	0.5	0	0.5	1	0	1	0.5	0.5	1	0.5	0.5	0	0.5	1	0.5	1	10	24	D	A	0.5
2014	5	20	D	A	1	1	0	1	0	0	0	0	0	0	0.5	0.5	0	0.5	1	1	0	6.5	D	A	0	0.5	0.5	0.5	1	0.5	1	0.5	0.5	0.5	0	0.5	1	0.5	1	1	1	1	1	1	13.5	24	D	A	1
2014	6	14	D	A	0	1	0	0	0	0	0	0	0	0	0.5	0	1	0.5	1	1	1	6	D	A	0.5	0.5	0.5	0	1	0	0.5	0	0	1	0	1	1	0	0	0.5	1	0.5	0	0	8	19.5	C	A	1
2014	7	15.5	D	A	0.5	1	0	0.5	0	0	0	0	0	0	0	1	0	0.5	0	1	0	4.5	D	A	0.5	0	0	0	0.5	0	1	0.5	0.5	0.5	1	0.5	1	1	1	0.5	0.5	1	1	0	11	20	C	A	0.5
2014	8	19.5	D	A	1	1	0	1	0	0	0	0	0	0	1	0	0	0.5	1	1	0.5	7	D	A	0.5	0	0	0.5	1	0	1	1	1	0.5	1	0.5	1	1	0.5	0.5	1	0	0.5	1	12.5	21.5	C	A	1
2014	9	19	D	A	1	1	0.5	0	0	0	0	0	0	0	0.5	0.5	0	0.5	1	1	0	6	D	A	0.5	0.5	0.5	0.5	0.5	1	0.5	1	1	0.5	0.5	0.5	1	1	0.5	1	0.5	0	0.5	1	13	11	C	A	0.5
2015	1	15.5	C	A	1	1	0	0	0.5	0	0	0	0	0	0	0.5	1	0.5	1	0.5	0	6	C	A	1	0	1	0.5	0	0	0	0.5	0.5	0.5	0.5	0	1	1	0	0.5	0	1	0.5	1	9.5	27	A	B	0
2015	2	21.5	C	A	1	1	0	0	0	0	0	1	0	0	0	0.5	1	1	1	1	0.5	8	C	A	0.5	0	0.5	0.5	1	0	0.5	1	1	1	1	0	0.5	1	0	1	1	1	1	1	13.5	21.5	A	B	1
2015	3	6	C	A	0.5	0	0	1	0	0	0	0	0	0	0	0	0	0	1	0	0	2.5	C	A	0	0	0.5	0	0	0.5	0	0	0	0	0	0	0.5	1	0	0	0	1	0	0	3.5	21.5	A	B	1
2015	4	12	C	A	0.5	1	1	0	0	0	0	0.5	0	0	0	0.5	0	0.5	0	0	0	4	C	A	0	0	0.5	0	0	1	1	0	0	0.5	1	0	1	0.5	0	1	1	0.5	0	0	8	23.5	A	B	1
2015	5	6.5	D	A	0	1	0.5	0	0	0	0	0	0	0	0	0	0	0	0	0	0	1.5	A	D	0	0.5	0.5	0	0.5	0	0	1	0.5	0	0.5	0	0	0.5	0	0.5	0.5	0	0	0	5	12.5	A	C	1
2015	7	11	D	A	1	1	0	0	0	0	0	0	0	0	0	0	0	0	0	1	0	3	D	A	0	1	0.5	0	0	0.5	0.5	1	0	1	1	0	0	1	0	0	1	0	0	0.5	8	20	A	C	0.5
2015	8	10	D	A	0	0	0	0	0	0	0	0	0	0	1	0.5	0	1	1	1	0	4.5	D	A	0	0	0	0	0	0	0	0	0.5	0	0	0.5	1	1	0	0.5	0.5	0.5	0.5	0.5	5.5	25	A	C	1
2015	9	23	D	A	1	1	1	1	0	0	0	0	0	0	1	1	0	1	1	1	0	9	D	A	0.5	1	0.5	1	1	1	1	0.5	0	1	0.5	1	1	0	0.5	0.5	0.5	1	1	0.5	14	22.5	A	C	1
2016	2	20	B	E	0	1	1	1	0.5	0	0	0	0	0	1	0.5	0	0	0	1	0	6	B	E	0	0	1	1	1	1	0	1	0.5	0	1	0.5	1	1	0.5	0.5	1	1	1	1	14	24.5	D	B	1
2016	3	22	B	E	1	0.5	1	1	0.5	0	0.5	1	0	0.5	0	1	0.5	0	0.5	0.5	0	8.5	B	E	1	1	1	1	0	0	0	1	1	0	1	1	0.5	1	1	0	1	1	0	1	13.5	24.5	D	B	1
2016	4	18.5	B	E	0	1	1	1	0	0	0	0	0	0	0	1	0	0	1	1	0.5	6.5	B	E	0	1	1	0	0	0	0	1	1	0	0	1	1	1	1	0	1	1	1	1	12	23.5	D	B	1
2016	5	16.5	B	A	1	0.5	0.5	0.5	0.5	0	0	0	0	0	0	0.5	0	0.5	1	0.5	0	5.5	B	A	0	0	0	0	0.5	0.5	0.5	1	1	0.5	1	0	1	1	0.5	1	1	0	1	0.5	11	20.5	D	B	1
2016	6	21.5	B	A	1	1	1	1	0	0.5	0.5	0	0	0	0.5	1	0	0.5	1	1	0	9	B	A	1	0	1	0.5	0	0.5	0.5	1	1	0	1	0	1	0	1	0.5	1	1	1	0.5	12.5	25	A	B	1
2016	7	18	B	A	0	0	0	0.5	1	0.5	1	1	1	0	1	0.5	1	0.5	1	1	0	10	B	A	0.5	0	0.5	0.5	1	0.5	0.5	0.5	0.5	0	0.5	0	0.5	0.5	0	1	0.5	0.5	0	0	8	22.5	A	B	1
2016	8	21.5	B	A	0	1	1	1	0.5	0	0	0	0	0.5	0.5	0.5	0	0.5	0.5	1	0	7	B	A	0	0	0.5	0.5	1	1	0.5	1	1	1	1	0.5	1	1	1	1	1	1	0.5	0	14.5	26	A	B	1
2017	3	21.5	B	E	1	0	0	1	0	0.5	0	0	0	0.5	0.5	0.5	0	1	1	1	0.5	7.5	B	E	1	0	1	0	0.5	1	0	1	1	1	0.5	1	1	1	0	1	1	1	0	1	14	19.5	B	A	1
2017	4	24	B	E	1	1	0	1	0.5	0	0	0	0	0	0.5	1	0	1	0.5	1	0	7.5	B	E	1	0.5	1	1	1	1	0.5	1	1	1	1	1	0	1	0	1	1	1	0.5	1	16.5	27	B	A	0.5
2017	5	18	B	E	0.5	1	0	1	0	0	0.5	0	0	0	0	1	0	0.5	0.5	1	1	7	B	E	1	0.5	0	1	1	0	1	0.5	1	0	0	0	0.5	1	1	0.5	1	0.5	0	0.5	11	15	B	A	0.5
2017	6	18	B	E	0.5	0.5	0	1	0	0.5	0	0	0	0	1	1	0	0.5	0.5	1	0	6.5	B	E	1	1	1	0	1	0	0	1	0.5	0	1	1	0.5	1	0	0	0	1	0.5	1	11.5	21	B	E	0.5
2017	7	16.5	B	C	1	0	0	0	1	0	0	0	0	0	0.5	1	0	0	1	1	0.5	6	B	C	0	0.5	0	0	1	0	0	1	0	0	1	0	1	1	0.5	1	1	1	0.5	1	10.5	22	B	E	1
2017	8	18	B	C	0	1	0	0.5	0	0.5	0	0	0	0	0.5	1	0	0	0.5	1	0	5	B	C	0.5	0.5	0.5	0	1	0.5	1	1	1	0	1	0	1	1	0	0	1	1	1	1	13	25	B	E	1
2017	9	21.5	B	C	0.5	1	0	1	1	0	0	0	0	0	0	0.5	0	0.5	1	1	1	7.5	B	C	0	1	0.5	0	1	0.5	1	1	0	0	1	1	1	1	0	1	1	1	1	1	14	22	B	E	0.5
2017	10	22.5	B	C	1	1	1	0	0.5	1	1	1	0.5	0	1	0.5	0.5	1	0.5	1	0	11.5	B	C	0	0	0	0	1	0	0	1	0.5	0.5	1	0	1	1	0	1	1	1	1	1	11	27.5	B	A	1
2017	11	23	B	C	1	1	0	1	0	1	0.5	0	0	0	1	1	0	0.5	0	0	0	7	B	C	0.5	0.5	0.5	1	1	1	1	1	1	0.5	1	0	1	1	0	1	1	1	1	1	16	26.5	B	A	0
2018	1	23	B	A	1	0.5	0	0	0	0.5	0.5	1	1	0	0.5	1	0	1	1	1	0	9	B	A	0.5	0.5	1	1	1	1	1	1	1	0	0	0	1	0.5	1	1	1	1	0.5	0	14	26	B	A	1
2018	2	21	B	A	1	1	0.5	0.5	0	1	0.5	1	1	0	0	1	0	0.5	1	1	0	10	B	A	1	0.5	0.5	0.5	0	0.5	0	1	0.5	0	0.5	0	0.5	1	0	1	1	1	0.5	1	11	22	B	A	0.5
2018	3	30	B	A	1	1	1	1	1	0.5	0.5	1	0	0	1	1	1	1	1	1	1	14	B	A	0.5	1	1	1	1	1	1	1	1	0	0	0.5	1	1	1	1	0.5	1	0.5	1	16	21.5	B	A	0.5
2018	4	29.5	B	A	1	0.5	1	0.5	1	0	0.5	1	0	0	1	0.5	1	0	1	1	0	10	B	A	1	1	1	1	1	1	1	1	1	0.5	1	1	1	1	1	1	1	1	1	1	19.5	23.5	B	A	1
2018	5	20	B	A	1	1	1	1	0	0	0	0.5	1	0	0	0.5	1	0	1	1	0	9	B	A	0	1	1	0	0	1	1	1	1	0	0.5	0	0.5	1	0	1	0.5	1	0	0.5	11	20.5	B	A	1
2018	6	20.5	B	A	0	1	1	0	0	0	0	0	0	0	0	1	1	1	0.5	1	0	6.5	B	A	0.5	1	1	0.5	1	1	1	1	0.5	0	0.5	0	1	1	1	0.5	1	1	0.5	0	14	28.5	B	A	0
2018	7	20.5	B	C	1	1	1	1	0	0	0	0	0	0	1	0.5	0	0	1	1	0	7.5	B	C	0	0.5	0.5	0.5	1	0.5	0	1	1	0.5	1	0.5	0.5	1	1	1	1	0.5	1	0	13	27	B	C	1
2018	8	23.5	B	C	0.5	1	0.5	1	0	0	0.5	0.5	1	0.5	0	1	1	1	1	1	0	10.5	B	C	0	1	1	1	1	1	0	1	1	0	1	0.5	0.5	1	1	0	1	1	0	0	13	26.5	B	C	0.5
2018	9	19.5	B	C	0.5	1	1	0.5	0	0	0	0	0	0	0	1	0	1	1	1	0	7	B	C	0	1	1	0.5	0.5	0.5	0.5	1	0	0	1	0	0.5	1	1	1	0	1	1	1	12.5	24.5	B	C	1
2018	10	21	B	C	1	1	1	1	0.5	0	0	0	0	0	0.5	0.5	0	1	1	1	0	8.5	B	C	1	1	1	1	0.5	0	0	1	0	0	1	0	0.5	1	1	1	0.5	1	0	1	12.5	16.5	B	C	1
2018	11	27.5	B	C	1	1	1	1	0	0.5	0.5	0	1	0	1	1	1	0.5	1	1	0	11.5	B	C	1	1	1	1	0	0	0	1	1	0	1	1	1	1	1	1	1	1	1	1	16	34	B	C	1
2019	1	23.5	B	E	1	1	1	0	1	0	1	1	0.5	0	0	1	0	1	0.5	0.5	0	9.5	B	E	0	0.5	0.5	0.5	1	0.5	0.5	1	1	0	1	0.5	1	1	1	0.5	1	1	1	0.5	14	25.5	B	E	1
2019	2	27.5	B	E	1	1	0.5	0.5	1	1	1	1	1	1	0	1	0	0	1	1	0.5	12.5	B	E	0.5	1	0.5	0.5	1	1	0.5	1	1	0	0.5	0.5	0	1	1	1	1	1	1	1	15	25	B	E	1
2019	3	10.5	B	E	1	0.5	0	0	0.5	0	0	0	0	0	0	1	1	0.5	1	1	0	6.5	B	E	0	0.5	0	0	0.5	0	0	0	0	0	0	0	0	0.5	0.5	0	0.5	0	0.5	1	4	28.5	B	E	1
2019	4	22.5	B	E	0.5	1	1	0	1	0	0.5	1	1	0	1	1	0	0.5	1	1	0	10.5	B	E	0	1	1	0	0.5	0.5	0.5	1	1	0	1	1	1	1	0.5	0	0	1	0	1	12	20.5	B	E	0.5
2019	5	23	B	E	0.5	1	0	0.5	0.5	1	0.5	1	1	0	1	1	1	1	1	1	0.5	12.5	B	E	0	1	0	0	1	0.5	0	0	1	0	1	1	0	1	1	0	0	1	1	1	10.5	24	B	E	0
2019	6	13.5	B	E	1	1	1	1	0	0	0	0	0	0	0	1	0	0	1	1	0	7	B	E	0	0	0	0	1	0	0	1	1	0	0	0	0	1	0.5	0	0	1	0	1	6.5	20.5	B	E	1
2019	7	22	B	E	1	1	1	1	0	0	0	1	1	0	0.5	1	1	0.5	1	1	0	11	B	E	0	0	0	1	1	1	1	1	1	0	1	0	0	1	1	0	0	1	0	1	11	27.5	B	E	0
2019	8	26	B	E	1	1	1	0	1	1	0	1	1	0	0.5	1	1	0	0.5	1	0	11	B	E	1	0	1	1	1	1	1	1	1	0	1	0.5	0.5	1	1	0	1	1	0	1	15	24.5	B	E	0
2019	9	22	B	E	1	1	0	1	1	0	0	1	0	0	1	1	1	1	1	1	0	11	B	E	0	1	0	0	1	0	0	1	1	0	1	1	0	1	1	1	0	1	1	0	11	25	B	E	1
2019	10	15	B	E	1	0	0.5	0.5	0	0.5	0	1	0	0	0.5	1	1	0	1	1	0	8	B	E	0	0	0	0	0	0	0	1	1	0	0	0	0	1	1	0	0	1	1	1	7	23.5	B	E	1
[truncated: 80 more columns]
